# Supplementary material for: Resveratrol Induces Myotube Development by Altering Circadian Metabolism via the SIRT1-AMPK-PP2A Axis
Source: Cells. 2024 Jun 20;13(12):1069. doi: 10.3390/cells13121069 (PMC11201382; doi:10.3390/cells13121069)
Supplement: Supplementary file 1 [file cells-13-01069-s001.zip]

Archive with 1 entries (1 files):
- cells-3027458-supplementary.pdf
